# Supplementary material for: Optimization of Cellular Transduction by the HIV-Based Pseudovirus Platform with Pan-Coronavirus Spike Proteins
Source: Viruses. 2024 Sep 20;16(9):1492. doi: 10.3390/v16091492 (PMC11437443; doi:10.3390/v16091492)
Supplement: Supplementary file 1 [file viruses-16-01492-s001.zip]

Archive with 1 entries (1 files):
- viruses-3172845-supplementary.pdf
